# Supplementary material for: Evidence from COVID-19 Patients and Murine Studies for a Continuing Trend Towards Targeting of Nasopharyngeal Ciliated Epithelial Cells by SARS-CoV-2 Omicron Sublineages
Source: Viruses. 2025 Dec 17;17(12):1631. doi: 10.3390/v17121631 (PMC12737339; doi:10.3390/v17121631)
Supplement: Supplementary file 1 [file viruses-17-01631-s001.zip]

Archive with 5 entries (5 files):
- Appendix A.pdf
- Figures S1&S2.pdf
- Table S1.xlsx
- Table S2.xlsx
- Table S3.xlsx
