# Supplementary material for: Evidence from COVID-19 Patients and Murine Studies for a Continuing Trend Towards Targeting of Nasopharyngeal Ciliated Epithelial Cells by SARS-CoV-2 Omicron Sublineages
Source: Viruses. 2025 Dec 17;17(12):1631. doi: 10.3390/v17121631 (PMC12737339; doi:10.3390/v17121631)
Supplement: Supplementary file 1 [file viruses-17-01631-s001.zip › Table S1.xlsx]

## Sheet: Read data
Sample	input reads	total aligned	human aligned	% human aligned	virus aligned	viral RPM	Omicron sublineage	GISAID annotation	Variant	Sequence
(# no. in Fig. 1c)
AgC1NasalSwab11	29649641	24471763	24121972	81.3567	349791	14293.7	BA.5	BA.5 (Pango v.4.3.1 consensus call), Omicron (BA.2-like) (Scorpio)	Former VOC Omicron (B.1.1.529+BA.*)	MFVFLVLLPLVSSQCVNLITRTQSYTNSFTRGVYYPDKVFRSSVLHSTQDLFLPFFSNVTWFHAISGTNGTKRFDNPVLPFNDGVYFASTEKSNIIRGWIFGTTLDSKTQSLLIVNNATNVVIKVCEFQFCNDPFLDVYYHKNNKSWMESEFRVYSSANNCTFEYVSQPFLMDLEGKQGNFKNLREFVFKNIDGYFKIYSKHTPINLGRDLPQGFSALEPLVDLPIGINITRFQTLLALHRSYLTPGDSSSGWTAGAAAYYVGYLQPRTFLLKYNENGTITDAVDCALDPLSETKCTLKSFTVEKGIYQTSNFRVQPTESIVRFPNITNLCPFDEVFNATRFASVYAWNRKRISNCVADYSVLYNFAPFFAFKCYGVSPTKLNDLCFTNVYADSFVIRG…
AgC1NasalSwab12	31138358	28245653	28245543	90.7098	110	3.8944	BA.5
AgC1NasalSwab17	26866270	24261944	23843183	88.7476	418761	17260	BA.5	BF.11/ BA.5.2 (Pango v.4.3.1 consensus call), Omicron (BA.5-like) (Scorpio)	Former VOC Omicron (B.1.1.529+BA.*)	MFVFLVLLPLVSSQCVNLITRTQSYTNSFTRGVYYPDKVFRSSVLHSTQDLFLPFFSNVTWFHAISGTNGTKRFDNPVLPFNDGVYFASTEKSNIIRGWIFGTTLDSKTQSLLIVNNATNVVIKVCEFQFCNDPFLDVYYHKNNKSWMESEFRVYSSANNCTFEYVSQPFLMDLEGKQGNFKNLREFVFKNIDGYFKIYSKHTPINLGRDLPQGFSALEPLVDLPIGINITRFQTLLALHRSYLTPGDSSSGWTAGAAAYYVGYLQPRTFLLKYNENGTITDAVDCALDPLSETKCTLKSFTVEKGIYQTSNFRVQPTESIVRFPNITNLCPFDEVFNATTFASVYAWNRKRISNCVADYSVLYNFAPFFAFKCYGVSPTKLNDLCFTNVYADSFVIRG…
AgC1NasalSwab1	22761938	20211096	20211050	88.7932	46	2.27598	BA.5
AgC1NasalSwab20	32900599	30120857	30109783	91.5174	11074	367.652	BA.5
AgC1NasalSwab2	28463732	26317350	26312801	92.4433	4549	172.852	BA.5
AgC1NasalSwab34	35706893	20759083	20759062	58.1374	21	1.01161	BA.5
AgC1NasalSwab3	31076713	28994406	28991897	93.2914	2509	86.5339	BA.5
AgC1NasalSwab6	27986294	23811870	19789138	70.7101	4022732	168938	BA.5	BF.7 (Pango v.4.3.1 consensus call), Omicron (BA.5-like) (Scorpio)	Former VOC Omicron (B.1.1.529+BA.*)	MFVFLVLLPLVSSQCVNLITRTQSYTNSFTRGVYYPDKVFRSSVLYSTQDLFLPFFSNVTWFHAISGTNGTKRFDNPVLPFNDGVYFASTEKSNIIRGWIFGTTLDSKTQSLLIVNNATNVVIKVCEFQFCNDPFLDVYHKNNKSWMESEFRVYSSANNCTFEYVSQPFLMDLEGKQGNFKNLREFVFKNIDGYFKIYSKHTPINLGRDLPQGFSALEPLVDLPIGINITRFQTLLALHRSYLTPGDSSSGWTAGAAAYYVGYLQPRTFLLKYNENGTITDAVDCALDPLSETKCTLKSFTVEKGIYQTSNFRVQPTESIVRFPNITNLCPFDEVFNATTFASVYAWNRKRISNCVADYSVLYNFAPFFAFKCYGVSPTKLNDLCFTNVYADSFVIRGN…
AgC1NasalSwab49	33185902	25969672	24520564	73.8885	1449108	55800	BA.2	BR.2 (Pango v.4.3.1 consensus call), Omicron (BA.2-like) (Scorpio)	Former VUM (BA.2.75+BA.2.75.*)	MFVFLVLLPLVSSQCVNLITRTQSYTNSFTRGVYYPDKVFRSSVLHSTQDLFLPFFSNVTWFHAIHVSGTNGTKRFDNPVLPFNDGVYFASTEKSNIIRGWIFGTTLDSKTQSLLIVNNATNVVIKVCEFQFCNDPFLDVYYHENNKSRMESELRVYSSANNCTFEYVSQPFLMDLEGKQGNFKNLREFVFKNIDGYFKIYSKHTPVNLGRDLPQGFSALEPLVDLPIGINITRFQTLLALHRSYLTPGDSSSSWTAGAAAYYVGYLQPRTFLLKYNENGTITDAVDCALDPLSETKCTLKSFTVEKGIYQTSNFRVQPTESIVRFPNITNLCPFHEVFNATTFASVYAWNRKRISNCVADYSVLYNFAPFFAFKCYGVSPTKLNDLCFTNVYADSFVI…
AgC1NasalSwab13	31924346	19734578	19734549	61.8166	29	1.4695	BA.2
AgC1NasalSwab14	27522406	22054663	21058898	76.5155	995765	45149.9	BA.2	BN.1/FR.1 (Pango v.4.3.1 consensus call), Omicron (BA.2-like) (Scorpio)	Former VUM (BA.2.75+BA.2.75.*)	MFVFLVLLPLVSSQCVNLITRTQSYTNSFTRGVYYPDKVFRSSVLHSTQDLFLPFFSNVTWFHAIHVSGTNGTKRFDNPVLPFNDGVYFASTEKSNIIRGWIFGTTLDSKTQSLLIVNNATNVVIKVCEFQFCNDPFLDVYYHENNKSRMESELRVYSSANNCTFEYVSQPFLMDLEGKQGNFKNLREFVFKNIDGYFKIYSKHTPVNLGRDLPQGFSALEPLVDLPIGINITRFQTLLALHRSYLTPGDSSSSWTAGAAAYYVGYLQPRTFLLKYNENGTITDAVDCALDPLSETKCTLKSFTVEKGIYQTSNFRVQPTESIVRFPNITNLCPFHEVFNATTFASVYAWNRTRISNCVADYSVLYNFAPFFAFKCYGVSPTKLNDLCFTNVYADSFVI…
AgC1NasalSwab15	28200979	24996642	24748966	87.7592	247676	9908.37	BA.2	XBF (Pango v.4.3.1 consensus call), Omicron (BA.2-like) (Scorpio)	Former VOC Omicron (B.1.1.529+BA.*)	MFVFLVLLPLVSSQCVNLITRTQSYTNSFTRGVYYPDKVFRSSVLHSTQDLFLPFFSNVTWFHAIHVSGTNGTKRFDNPVLPFNDGVYFASTEKSNIIRGWIFGTTLDSKTQSLLIVNNATNVVIKVCEFQFCNDPFLDVYYHENNKSRMESELRVYSSANNCTFEYVSQPFLMDLEGKQGNFKNLREFVFKNIDGYFKIYSKHTPVNLGRDLPQGFSALEPLVDLPIGINITRFQTLLALHRSYLTPGDSSSSWTAGAAAYYVGYLQPRTFLLKYNENGTITDAVDCALDPLSETKCTLKSFTVEKGIYQTSNFRVQPTESIVRFPNITNLCPFHEVFNATTFASVYAWNRKRISNCVADYSVLYNFAPFFAFKCYGVSPTKLNDLCFTNVYADSFVI…
AgC1NasalSwab16	41354560	31020701	24555657	59.3784	6465044	208411	BA.2	DV.7.1 (Pango v.4.3.1 consensus call), Omicron (BA.2-like) (Scorpio)	Former VUM (CH.1.1+CH.1.1.*)	MFVFLVLLPLVSSQCVNLITRTQSYTNSFTRGVYYPDKVFRSSVLHSTQDLFLPFFSNVTWFHAIHVSGTNGTKRFDNPVLPFNDGVYFASTEKSNIIRGWIFGTTLDSKTQSLLIVNNATNVVIKVCEFQFCNDPFLDVYYHENNKSRMESELRVYSSANNCTFEYVSQPFLMDLEGKQGNFKNLREFVFKNIDGYFKIYSKHTPVNLGRDLPQGFSALEPLVDLPIGINITRFQTLLALHRSYLTPGDSSSSWTAGAAAYYVGYLQPRTFLLKYNENGTITDAVDCALDPLSETKCTLKSFTVEKGIYQTSNFRVQPTESIVRFPNITNLCPFHEVFNATTFASVYAWNRKRISNCVADYSVLYNFAPFFAFKCYGVSPTKLNDLCFTNVYADSFVI…
AgC1NasalSwab18	26095012	23641613	23552866	90.2581	88747	3753.85	BA.2	XBF (Pango v.4.3.1 consensus call), Omicron (BA.2-like) (Scorpio)	Former VOC Omicron (B.1.1.529+BA.*)	MFVFLVLLPLVSSQCVNLITRTQSYTNSFTRGVYYPDKVFRSSVLHSTQDLFLPFFSNVTWFHAIHVSGTNGTKRFDNPVLPFNDGVYFASTEKSNIIRGWIFGTTLDSKTQSLLIVNNATNVVIKVCEFQFCNDPFLDVYYHENNKSRMESELRVYSSANNCTFEYVSQPFLMDLEGKQGNFKNLREFVFKNIDGYFKIYSKHTPVNLGRDLPQGFSALEPLVDLPIGINITRFQTLLALHRSYLTPGDSSSSWTAGAAAYYVGYLQPRTFLLKYNENGTITDAVDCALDPLSETKCTLKSFTVEKGIYQTSNFRVQPTESIVRFPNITNLCPFHEVFNATTFASVYAWNRKRISNCVADYSVLYNFAPFFAFKCYGVSPTKLNDLCFTNVYADSFVI…
AgC1NasalSwab8	36488990	33717811	33675340	92.289	42471	1259.6	BA.2	BR.2 (Pango v.4.3.1 consensus call), Omicron (BA.2-like) (Scorpio)	Former VUM (BA.2.75+BA.2.75.*)	MFVFLVLLPLVSSQCVNLITRTQSYTNSFTRGVYYPDKVFRSSVLHSTQDLFLPFFSNVTWFHAIHVSGTNGTKRFDNPVLPFNDGVYFASTEKSNIIRGWIFGTTLDSKTQSLLIVNNATNVVIKVCEFQFCNDPFLDVYYHENNKSRMESELRVYSSANNCTFEYVSQPFLMDLEGKQGNFKNLREFVFKNIDGYFKIYSKHTPVNLGRDLPQGFSALEPLVDLPIGINITRFQTLLALHRSYLTPGDSSSSWTAGAAAYYVGYLQPRTFLLKYNENGTITDAVDCALDPLSETKCTLKSFTVEKGIYQTSNFRVQPTESIVRFPNITNLCPFHEVFNATTFASVYAWNRKRISNCVADYSVLYNFAPFFAFKCYGVSPTKLNDLCFTNVYADSFVI…
AgC1NasalSwab21	30442442	27091402	27088444	88.9825	2958	109.186	XBB
AgC1NasalSwab26	29694601	19627086	19626045	66.093	1041	53.0389	XBB
AgC1NasalSwab30	30998765	20976395	20957603	67.6079	18792	895.864	XBB	HK.3/HV.1 (Pango v.4.3.1 consensus call), Omicron (XBB.1-like) (Scorpio)	Former VOI (EG.5+EG.5.*)	MFVFLVLLPLVSSQCVNLITRTQSYTNSFTRGVYYPDKVFRSSVLHSTQDLFLPFFSNVTWFHAIHVSGTNGTKRFDNPALPFNDGVYFASTEKSNIIRGWIFGTTLDSKTQSLLIVNNATNVVIKVCEFQFCNDPFLDVYQKNNKSWMESEFRVYSSANNCTFEYVSQPFLMDLEGKEGNFKNLREFVFKNIDGYFKIYSKHTPINLERDLPQGFSALEPLVDLPIGINITRFQTLLALHRSYLTPVDSSSGWTAGAAAYYVGYLQPRTFLLKYNENGTITDAVDCALDPLSETKCTLKSFTVEKGIYQTSNFRVQPTESIVRFPNITNLCPFHEVFNATTFASVYAWNRKRISNCVADYSVIYNFAPFFAFKCYGVSPTKLNDLCFTNVYADSFVIR…
AgC1NasalSwab32	29240954	17527405	17510775	59.8844	16630	948.8	XBB	HK.3/HV.1 (Pango v.4.3.1 consensus call), Omicron (XBB.1-like) (Scorpio)	Former VOI (EG.5+EG.5.*)	MFVFLVLLPLVSSQCVNLITRTQSYTNSFTRGVYYPDKVFRSSVLHSTQDLFLPFFSNVTWFHAIHVSGTNGTKRFDNPALPFNDGVYFASTEKSNIIRGWIFGTTLDSKTQSLLIVNNATNVVIKVCEFQFCNDPFLDVYQKNNKSWMESEFRVYSSANNCTFEYVSQPFLMDLEGKEGNFKNLREFVFKNIDGYFKIYSKHTPINLERDLPQGFSALEPLVDLPIGINITRFQTLLALHRSYLTPVDSSSGWTAGAAAYYVGYLQPRTFLLKYNENGTITDAVDCALDPLSETKCTLKSFTVEKGIYQTSNFRVQPTESIVRFPNITNLCPFHEVFNATTFASVYAWNRKRISNCVADYSVIYNFAPFFAFKCYGVSPTKLNDLCFTNVYADSFVIR…
AgC1NasalSwab33	25699532	7555294	7554708	29.3963	586	77.5615	XBB
AgC1NasalSwab36	30286228	28177803	28151187	92.9505	26616	944.573	XBB	XBB.1.16 (Pango v.4.3.1 consensus call), Omicron (XBB.1.16-like) (Scorpio)	Former VOI (XBB.1.16+XBB.1.16.*)	MFVFLVLLPLVSSQCVNLITRTQSYTNSFTRGVYYPDKVFRSSVLHSTQDLFLPFFSNVTWFHAIHVSGTNGTKRFDNPALPFNDGVYFASTEKSNIIRGWIFGTTLDSKTQSLLIVNNATNVVIKVCEFQFCNDPFLDVYQKNNKSWMESEFRVYSSANNCTFEYVSQPFLMDLVGKEGNFKNLREFVFKNIDGYFKIYSKHTPINLERDLPQGFSALEPLVDLPIGINITRFQTLLALHRSYLTPVDSSSGWTAGAAAYYVGYLQPRTFLLKYNENGTITDAVDCALDPLSETKCTLKSFTVEKGIYQTSNFRVQPTESIVRFPNITNLCPFHEVFNATTFASVYAWNRKRISNCVADYSVIYNFAPFFAFKCYGVSPTKLNDLCFTNVYADSFVIR…
AgC1NasalSwab39	30196550	24046161	23987781	79.4388	58380	2427.83	XBB	XBB.1.5/EG.5 (Pango v.4.3.1 consensus call), Omicron (XBB.1-like) (Scorpio)	Former VOI (XBB.1.5+XBB.1.5.*) / Former VOI (EG.5+EG.5.*)	MFVFLVLLPLVSSQCVNLITRTQSYTNSFTRGVYYPDKVFRSSVLHSTQDLFLPFFSNVTWFHAISGTNGTKRFDNPALPFNDGVYFASTEKSNIIRGWIFGTTLDSKTQSLLIVNNATNVVIKVCEFQFCNDPFLDVYQKNNKSWMESEFRVYSSANNCTFEYVSQPFLMDLEGKEGNFKNLREFVFKNIDGYFKIYSKHTPINLERDLPQGFSALEPLVDLPIGINITRFQTLLALHRSYLTPVDSSSGWTAGAAAYYVGYLQPRTFLLKYNENGTITDAVDCALDPLSETKCTLKSFTVEKGIYQTSNFRVQPTESIVRFPNITNLCPFHEVFNATTFASVYAWNRKRISNCVADYSVIYNFAPFFAFKCYGVSPTKLNDLCFTNVYADSFVIRGN…
AgC1NasalSwab45	32156717	28587786	28468501	88.5305	119285	4172.59	XBB	EG.1 (Pango v.4.3.1 consensus call), Omicron (XBB.1-like) (Scorpio)	Former VUM (XBB.1.9.2+XBB1.9.2.*)	MFVFLVLLPLVSSQCVNLITRTQSYTNSFTRGVYYPDKVFRSSVLHSTQDLFLPFFSNVTWFHAIHVSGTNGTKRFDNPALPFNDGVYFASTEKSNIIRGWIFGTTLDSKTQSLLIVNNATNVVIKVCEFQFCNDPFLDVYQKNNKSWMESEFRVYSSANNCTFEYVSQPFLMDLEGKEGNFKNLREFVFKNIDGYFKIYSKHTPINLERDLPQGFSALEPLVDLPIGINITRFQTLLALHRSYLTPVDSSSGWTAGAAAYYVGYLQPRTFLLKYNENGTITDAVDCALDPLSETKCTLKSFTVEKGIYQTSNFRVQPTESIVRFPNITNLCPFHEVFNATTFASVYAWNRKRISNCVADYSVIYNFAPFFAFKCYGVSPTKLNDLCFTNVYADSFVIR…
AgC1NasalSwab10	20119693	15297192	15291485	76.0026	5707	373.075	XBC
AgC1NasalSwab25	29289618	21088989	21088670	72.0005	319	15.1264	XBC
AgC1NasalSwab35	32275247	24610654	24582455	76.165	28199	1145.8	XBC	XBC.1.6.1 (Pango v.4.3.1 consensus call), Probable Omicron (Unassigned) (Scorpio)	Former VOC Omicron (B.1.1.529+BA.*)	MFVFLVLLPLVSSQCVNLITRTQLSPAYTNSFTRGVYYPDKVFRSSVLHSTQDLFLPFFSNVTWFHAIHVSGTNGTKRFDNPVLPFNDGVYFASTEKSNIIRGWIFGTTLDSKTQSLLIVNNATNVVIKVCEFQFCNDPFLDVYHKNNKSWMESGVYSSANNCTFEYVSQPFLMDLEGKQGNFKNLREFVFKNIDGYFKIYSKHTLINSVRHLPQGFSVLEPLVDLPIGINITRFQTLLHRSYLTPGDSSLGWTAGAAAYYVGYLQPRTFLLKYNENGTITDAVDCALDPLSETKCTLKSFTVEKGIYQTSNFRVQPTESIVRFPNITNLCPFGEVFNATSFASVYAWNRKRISNCVADYSVLYNFAPFFAFKCYGVSPTKLNDLCFTNVYADSFVIRG…
AgC1NasalSwab37	35155119	19218473	19145640	54.4605	72833	3789.74	XBC	XBC.1.6.1 (Pango v.4.3.1 consensus call), Probable Omicron (Unassigned) (Scorpio)	Former VOC Omicron (B.1.1.529+BA.*)	MFVFLVLLPLVSSQCVNLITRTQLSPAYTNSFTRGVYYPDKVFRSSVLHSTQDLFLPFFSNVTWFHAIHVSGTNGTKRFDNPVLPFNDGVYFASTEKSNIIRGWIFGTTLDSKTQSLLIVNNATNVVIKVCEFQFCNDPFLDVYHKNNKSWMESGVYSSANNCTFEYVSQPFLMDLEGKQGNFKNLREFVFKNIDGYFKIYSKHTLINSVRHLPQGFSVLEPLVDLPIGINITRFQTLLHRSYLTPGDSSLGWTAGAAAYYVGYLQPRTFLLKYNENGTITDAVDCALDPLSETKCTLKSFTVEKGIYQTSNFRVQPTESIVRFPNITNLCPFGEVFNATSFASVYAWNRKRISNCVADYSVLYNFAPFFAFKCYGVSPTKLNDLCFTNVYADSFVIRG…
AgC1NasalSwab41	26042088	16757282	16756262	64.343	1020	60.8691	XBC
AgC1NasalSwab46	30467578	20091746	20015344	65.6939	76402	3802.66	XBC	XBC.1.6.1 (Pango v.4.3.1 consensus call), Probable Omicron (Unassigned) (Scorpio)	Former VOC Omicron (B.1.1.529+BA.*)	MFVFLVLLPLVSSQCVNLITRTQLSPAYTNSFTRGVYYPDKVFRSSVLHSTQDLFLPFFSNVTWFHAIHVSGTNGTKRFDNPVLPFNDGVYFASTEKSNIIRGWIFGTTLDSKTQSLLIVNNATNVVIKVCEFQFCNDPFLDVYHKNNKSWMESGVYSSANNCTFEYVSQPFLMDLEGKQGNFKNLREFVFKNIDGYFKIYSKHTLINSVRHLPQGFSVLEPLVDLPIGINITRFQTLLHRSYLTPGDSSLGWTAGAAAYYVGYLQPRTFLLKYNENGTITDAVDCALDPLSETKCTLKSFTVEKGIYQTSNFRVQPTESIVRFPNITNLCPFGEVFNATSFASVYAWNRKRISNCVADYSVLYNFAPFFAFKCYGVSPTKLNDLCFTNVYADSFVIRG…
AgC1NasalSwab48	28092083	17304078	17304020	61.5975	58	3.35181	XBC
AgC1NasalSwab24	30366444	25177555	25148063	82.8153	29492	1171.36	XBC	XBC.1.6 (Pango v.4.3.1 consensus call), Probable Omicron (Unassigned) (Scorpio)	Former VOC Omicron (B.1.1.529+BA.*)	MFVFLVLLPLVSSQCVNLITRTQLSPAYTNSFTRGVYYPDKVFRSSVLHSTQDLFLPFFSNVTWFHAIHVSGTNGTKRFDNPVLPFNDGVYFASTEKSNIIRGWIFGTTLDSKTQSLLIVNNATNVVIKVCEFQFCNDPFLDVYHKNNKSWMESGVYSSANNCTFEYVSQPFLMDLEGKQGNFKNLREFVFKNIDGYFKIYSKHTLINSVRHLPQGFSVLEPLVDLPIGINITRFQTLLHRSYLTPGDSSLGWTAGAAAYYVGYLQPRTFLLKYNENGTITDAVDCALDPLSETKCTLKSFTVEKGIYQTSNFRVQPTESIVRFPNITNLCPFGEVFNATRFASVYAWNRKRISNCVADYSVLYNFAPFFAFKCYGVSPTKLNDLCFTNVYADSFVIRG…
AgC1NasalSwab29	31168386	23113411	23084900	74.0651	28511	1233.53	XBC	XBC.1.6.1 (Pango v.4.3.1 consensus call), Probable Omicron (Unassigned) (Scorpio)	Former VOC Omicron (B.1.1.529+BA.*)	MFVFLVLLPLVSSQCVNLITRTQLSPAYTNSFTRGVYYPDKVFRSSVLHSTQDLFLPFFSNVTWFHAIHVSGTNGTKRFDNPVLPFNDGVYFASTEKSNIIRGWIFGTTLDSKTQSLLIVNNATNVVIKVCEFQFCNDPFLDVYHKNNKSWMESGVYSSANNCTFEYVSQPFLMDLEGKQGNFKNLREFVFKNIDGYFKIYSKHTLINSVRHLPQGFSVLEPLVDLPIGINITRFQTLLHRSYLTPGDSSLGWTAGAAAYYVGYLQPRTFLLKYNENGTITDAVDCALDPLSETKCTLKSFTVEKGIYQTSNFRVQPTESIVRFPNITNLCPFGEVFNATSFASVYAWNRKRISNCVADYSVLYNFAPFFAFKCYGVSPTKLNDLCFTNVYADSFVIRG…
AgC1NasalSwab22	27189654	24716970	24716940	90.9057	30	1.21374	Unknown
AgC1NasalSwab38	32601654	19172100	19172098	58.8071	2	0.104318	Unknown
AgC1NasalSwab40	24402829	17352166	17352161	71.1072	5	0.288148	Unknown
AgC1NasalSwab42	30007958	21733211	21733192	72.4248	19	0.874238	Unknown
RPM is defined as the number of viral reads per million aligned reads, with reads aligned to a reference sequence containing both the human and viral genomes
