# Supplementary material for: Evidence from COVID-19 Patients and Murine Studies for a Continuing Trend Towards Targeting of Nasopharyngeal Ciliated Epithelial Cells by SARS-CoV-2 Omicron Sublineages
Source: Viruses. 2025 Dec 17;17(12):1631. doi: 10.3390/v17121631 (PMC12737339; doi:10.3390/v17121631)
Supplement: Supplementary file 1 [file viruses-17-01631-s001.zip › Table S2.xlsx]

## Sheet: DEGs between sublineages
BA.2 vs XBC
gene_ID	baseMean	log2FoldChange	lfcSE	stat	pvalue	FDR
ENSG00000280800.1_ENSG00000280800	1.73233e+06	-6.48442	1.32453	-4.89565	9.79801e-07	0.0134654
BA.5 vs BA.2
gene_ID	baseMean	log2FoldChange	lfcSE	stat	pvalue	FDR
ENSG00000290718.1_FAM95B1	11.7295	3.07028	0.706738	4.34429	1.39724e-05	0.0372787
ENSG00000160221.18_GATD3	15.3285	2.84405	0.648738	4.38397	1.16534e-05	0.0372787
ENSG00000058453.17_CROCC	223.729	2.5196	0.605209	4.1632	3.13823e-05	0.0488565
ENSG00000103254.10_ANTKMT	11.0141	2.43902	0.579863	4.2062	2.59695e-05	0.0444728
ENSG00000169246.17_NPIPB3	89.819	2.43479	0.572254	4.25473	2.09302e-05	0.0398256
ENSG00000154358.23_OBSCN	96.6017	2.4029	0.555555	4.32522	1.5238e-05	0.0372787
ENSG00000197882.3_OR7E13P	14.5367	2.20282	0.502307	4.3854	1.15771e-05	0.0372787
ENSG00000126001.17_CEP250	143.541	1.70563	0.377853	4.51401	6.36131e-06	0.0363125
ENSG00000176155.21_CCDC57	203.24	1.70557	0.39815	4.28374	1.83779e-05	0.0393401
ENSG00000249592.7_PCGF3-AS1	31.5949	1.40295	0.309696	4.53008	5.89617e-06	0.0363125
ENSG00000111261.14_MANSC1	36.3256	-1.80475	0.390177	-4.62545	3.73782e-06	0.0363125
BA.5 vs XBC										Using samples with comparable viral RPM
gene	ID	baseMean	log2FoldChange	lfcSE	stat	pvalue	FDR			Data for Fig. 3b (presented as XBC vs BA.5)
ENSG00000257524.6	ENSG00000257524	16.3758	2.73663	0.644522	4.24598	2.17642e-05	0.0257011			geneID	ID	baseMean	log2FoldChange	lfcSE	stat	pvalue	padj
ENSG00000130513.7	GDF15	81.5758	2.62561	0.596612	4.40086	1.07822e-05	0.0214413			ENSG00000139351.15_SYCP3	SYCP3	24.9081	2.80006	0.586582	4.77352	1.8103e-06	0.00161246
ENSG00000229809.9	ZNF688	18.8427	2.11096	0.558812	3.77758	0.000158357	0.0468551			ENSG00000038945.15_MSR1	MSR1	89.4118	2.72228	0.66245	4.1094	3.96684e-05	0.0224847
ENSG00000280213.1	UCKL1-AS1	34.6913	2.07393	0.509952	4.0669	4.76425e-05	0.0318307			ENSG00000206418.5_RAB12	RAB12	69.4372	1.36262	0.330919	4.1177	3.8267e-05	0.0224847
ENSG00000160226.16	CFAP410	29.6055	1.67014	0.41645	4.01041	6.06124e-05	0.0318307			ENSG00000089127.15_OAS1	OAS1	319.551	1.27615	0.293006	4.35536	1.32846e-05	0.0103537
ENSG00000007541.17	PIGQ	50.5029	1.66102	0.410338	4.04793	5.16722e-05	0.0318307			ENSG00000119900.9_OGFRL1	OGFRL1	257.365	0.974213	0.250649	3.88676	0.00010159	0.045244
ENSG00000106003.14	LFNG	23.6281	1.62906	0.42494	3.83362	0.000126273	0.0418216			ENSG00000175970.11_UNC119B	UNC119B	130.477	-1.56183	0.37175	-4.20129	2.65403e-05	0.0174188
ENSG00000162144.10	CYB561A3	61.1799	1.59714	0.324151	4.92713	8.34456e-07	0.0115013			ENSG00000162543.6_UBXN10	UBXN10	281.296	-1.61941	0.376164	-4.30507	1.66934e-05	0.0122451
ENSG00000106012.19	IQCE	105.349	1.50929	0.367726	4.1044	4.05367e-05	0.0318307			ENSG00000250510.8_GPR162	GPR162	55.152	-1.68426	0.429975	-3.91711	8.9616e-05	0.041423
ENSG00000144589.22	STK11IP	52.3731	1.46673	0.374452	3.917	8.96564e-05	0.0333982			ENSG00000203985.11_LDLRAD1	LDLRAD1	136.361	-1.92792	0.412178	-4.67741	2.9052e-06	0.00241519
ENSG00000103249.19	CLCN7	96.4096	1.4422	0.361398	3.99061	6.59049e-05	0.0318307			ENSG00000198848.13_CES1	CES1	331.902	-1.99201	0.370585	-5.37532	7.64461e-08	7.33295e-05
ENSG00000177674.16	AGTRAP	48.4729	1.42985	0.379292	3.76978	0.00016339	0.0468551			ENSG00000100228.14_RAB36	RAB36	122.666	-2.09228	0.531084	-3.93964	8.16031e-05	0.0407036
ENSG00000167566.17	NCKAP5L	46.1392	1.41743	0.36841	3.84744	0.000119358	0.0411277			ENSG00000121653.11_MAPK8IP1	MAPK8IP1	49.242	-2.099	0.509837	-4.117	3.83834e-05	0.0224847
ENSG00000161010.16	MRNIP	118.718	1.40383	0.322876	4.34788	1.3746e-05	0.0214413			ENSG00000145491.12_ROPN1L	ROPN1L	61.5657	-2.25485	0.57567	-3.91692	8.9689e-05	0.041423
ENSG00000141012.13	GALNS	62.4493	1.34785	0.362793	3.71522	0.000203031	0.049971			ENSG00000181378.14_CFAP65	CFAP65	134.045	-2.31801	0.580011	-3.9965	6.42869e-05	0.0348547
ENSG00000137161.18	CNPY3	52.8194	1.33678	0.359348	3.72002	0.000199211	0.0499222			ENSG00000204711.9_CFAP95	CFAP95	30.5511	-2.56675	0.607734	-4.22348	2.40558e-05	0.0166653
ENSG00000123143.13	PKN1	51.8276	1.2965	0.315	4.11588	3.85697e-05	0.0318307
ENSG00000262246.6	CORO7	89.4905	1.27245	0.336562	3.78074	0.000156362	0.0468551
ENSG00000225190.12	PLEKHM1	158.391	1.23906	0.33155	3.73718	0.000186094	0.0492183
ENSG00000175182.15	FAM131A	29.8232	1.23507	0.331154	3.7296	0.000191782	0.0492183
ENSG00000197858.12	GPAA1	58.446	1.21984	0.261324	4.66792	3.04266e-06	0.013979
ENSG00000051009.11	FHIP1B	49.5205	1.19581	0.281779	4.24377	2.198e-05	0.0257011
ENSG00000163956.13	LRPAP1	149.489	1.12713	0.277365	4.0637	4.83008e-05	0.0318307
ENSG00000133805.16	AMPD3	149.528	1.11696	0.278242	4.01435	5.96098e-05	0.0318307
ENSG00000176393.11	RNPEP	79.8992	1.09319	0.275299	3.97093	7.1592e-05	0.0318307
ENSG00000104969.11	SGTA	49.634	1.07434	0.267373	4.01814	5.86599e-05	0.0318307
ENSG00000154803.13	FLCN	128.669	1.04189	0.269848	3.86101	0.000112918	0.0399064
ENSG00000142784.16	WDTC1	100.121	1.01108	0.250981	4.02852	5.61298e-05	0.0318307
ENSG00000158828.8	PINK1	52.8283	0.980269	0.260366	3.76496	0.000166575	0.0468551
ENSG00000184634.17	MED12	112.563	0.962672	0.227058	4.23975	2.23764e-05	0.0257011
ENSG00000005007.14	UPF1	296.45	0.933197	0.214832	4.34385	1.40007e-05	0.0214413
ENSG00000071553.18	ATP6AP1	141.408	0.911179	0.202335	4.50331	6.69039e-06	0.0214413
ENSG00000101439.9	CST3	111.891	0.904497	0.204852	4.41536	1.00841e-05	0.0214413
ENSG00000237441.10	RGL2	129.879	0.899708	0.238958	3.76513	0.000166462	0.0468551
ENSG00000143393.17	PI4KB	104.828	0.866243	0.231014	3.74975	0.000177012	0.0480947
ENSG00000203879.12	GDI1	103.827	0.861678	0.229878	3.74841	0.00017796	0.0480947
ENSG00000204463.14	BAG6	224.555	0.852516	0.194225	4.38932	1.13704e-05	0.0214413
ENSG00000175224.17	ATG13	87.756	0.846239	0.220872	3.83135	0.00012744	0.0418216
ENSG00000011009.11	LYPLA2	56.2976	0.844746	0.214061	3.94628	7.93747e-05	0.0320302
ENSG00000041353.10	RAB27B	142.105	-1.19265	0.302274	-3.9456	7.96015e-05	0.0320302
ENSG00000182010.11	RTKN2	24.508	-1.5266	0.383948	-3.97607	7.00644e-05	0.0318307
ENSG00000164465.19	DCBLD1	24.8862	-1.55062	0.399098	-3.88531	0.000102199	0.0370685
ENSG00000239039.1	SNORD13	27.119	-2.2487	0.603156	-3.72823	0.000192831	0.0492183
ENSG00000225339.4	ENSG00000225339	26.4087	-3.48188	0.867499	-4.0137	5.9775e-05	0.0318307
ENSG00000207233.1	SNORA37	39.3196	-3.53953	0.744996	-4.75107	2.02346e-06	0.0139446
ENSG00000280800.1	ENSG00000280800	1.73233e+06	-5.11801	1.23899	-4.13078	3.61538e-05	0.0318307
ENSG00000281181.1	ENSG00000281181	6.58045e+06	-5.37922	1.40961	-3.81612	0.000135569	0.0424671
ENSG00000281383.1	ENSG00000281383	14143.8	-5.40292	1.36531	-3.95727	7.58103e-05	0.0320302
ENSG00000277739.1	5_8S_rRNA	13712.1	-5.43762	1.42297	-3.82133	0.000132736	0.0424671
ENSG00000274917.1	RNA5-8SN5	13002.2	-5.5242	1.40434	-3.93367	8.36602e-05	0.0320302
ENSG00000276700.1	RNA5-8SN4	13002.2	-5.5242	1.40434	-3.93367	8.36602e-05	0.0320302
ENSG00000278233.1	RNA5-8SN2	13904.6	-5.71218	1.40423	-4.06784	4.7451e-05	0.0318307
ENSG00000278189.1	RNA5-8SN1	13469.7	-5.71502	1.4232	-4.01562	5.92903e-05	0.0318307
ENSG00000273730.1	5_8S_rRNA	13387.7	-5.75087	1.4474	-3.97323	7.09038e-05	0.0318307
ENSG00000275757.1	5_8S_rRNA	13387.7	-5.75087	1.4474	-3.97323	7.09038e-05	0.0318307
ENSG00000275215.1	RNA5-8SN3	13873.2	-5.93406	1.40717	-4.21703	2.47546e-05	0.0262456
XBB vs BA.2
gene_ID	baseMean	log2FoldChange	lfcSE	stat	pvalue	FDR
ENSG00000280800.1_ENSG00000280800	1.73233e+06	8.40813	1.32453	6.34802	2.18103e-10	3.34614e-06
ENSG00000281383.1_ENSG00000281383	14143.8	7.67285	1.45653	5.26791	1.37985e-07	0.00105848
ENSG00000280614.1_ENSG00000280614	5.50169e+06	7.17889	1.5528	4.6232	3.77857e-06	0.0144927
ENSG00000264940.5_SNORD3C	18741.5	-7.28589	1.46086	-4.98739	6.12012e-07	0.00312983
XBB vs BA.5
gene_ID	baseMean	log2FoldChange	lfcSE	stat	pvalue	padj
ENSG00000283907.2_ENSG00000283907	126.31	9.77019	1.83946	5.31144	1.08761e-07	0.000504107
ENSG00000281181.1_ENSG00000281181	8.64421e+06	6.57843	1.6627	3.95648	7.60634e-05	0.0467678
ENSG00000281383.1_ENSG00000281383	8067.57	6.32562	1.46944	4.30476	1.67163e-05	0.0380967
ENSG00000273730.1_5_8S_rRNA	11270.5	5.98668	1.47497	4.05884	4.93162e-05	0.0380967
ENSG00000275215.1_RNA5-8SN3	11270.5	5.98668	1.47497	4.05884	4.93162e-05	0.0380967
ENSG00000275757.1_5_8S_rRNA	11270.5	5.98668	1.47497	4.05884	4.93162e-05	0.0380967
ENSG00000278189.1_RNA5-8SN1	11270.5	5.98668	1.47497	4.05884	4.93162e-05	0.0380967
ENSG00000274917.1_RNA5-8SN5	11312.1	5.74553	1.48647	3.86521	0.000110992	0.0467678
ENSG00000276700.1_RNA5-8SN4	11312.1	5.74553	1.48647	3.86521	0.000110992	0.0467678
ENSG00000278233.1_RNA5-8SN2	11312.1	5.74553	1.48647	3.86521	0.000110992	0.0467678
ENSG00000277739.1_5_8S_rRNA	11504.9	5.692	1.46157	3.89445	9.84206e-05	0.0467678
XBB vs XBC
gene_ID	baseMean	log2FoldChange	lfcSE	stat	pvalue	FDR
ENSG00000169429.12_CXCL8	14698.8	4.94309	1.0669	4.63313	3.60174e-06	0.0130125
ENSG00000099860.9_GADD45B	462.412	3.93718	0.816506	4.82198	1.42137e-06	0.00797888
ENSG00000081041.9_CXCL2	224.119	3.73511	0.869163	4.29736	1.72842e-05	0.0240681
ENSG00000128016.7_ZFP36	917.937	3.49312	0.817505	4.27291	1.92939e-05	0.0240681
ENSG00000167604.15_NFKBID	62.2048	3.42416	0.787835	4.34629	1.38457e-05	0.0222065
ENSG00000087074.9_PPP1R15A	977.445	2.75148	0.612108	4.49509	6.95419e-06	0.0130125
ENSG00000167996.16_FTH1	6033.67	2.62633	0.626828	4.18988	2.79107e-05	0.0313354
ENSG00000176788.9_BASP1	244.806	2.33855	0.518894	4.5068	6.58121e-06	0.0130125
ENSG00000207233.1_SNORA37	39.3196	-3.53474	0.778448	-4.54075	5.60545e-06	0.0130125
ENSG00000264940.5_SNORD3C	18741.5	-9.46905	1.36959	-6.91376	4.7196e-12	5.29869e-08
