# Supplementary material for: Evidence from COVID-19 Patients and Murine Studies for a Continuing Trend Towards Targeting of Nasopharyngeal Ciliated Epithelial Cells by SARS-CoV-2 Omicron Sublineages
Source: Viruses. 2025 Dec 17;17(12):1631. doi: 10.3390/v17121631 (PMC12737339; doi:10.3390/v17121631)
Supplement: Supplementary file 1 [file viruses-17-01631-s001.zip › Table S3.xlsx]

## Sheet: metadata
Metadata for patients included in the analysis described in Fig. 3.
Viral RPM and sublineage	Event Name	1.1 Suspected or proven acute novel coronavirus (nCoV) infection:	1.3 Did the patient receive any specific treatment for COVID-19 in hospital or ICU?	1.4 Did the patient present to ICU with COVID-19 related respiratory failure?	1.5 Was the patient admitted to ICU for any other COVID-19 related illness or complication?	2.1 Has the patient received a COVID-19 vaccine?	2.1.1 If yes, how many doses	2.1.2 Vaccination type	2.1.4 If yes, time from the most recent dose	3.2 Age/Estimated age	Body Mass Index (BMI):	3.5 Sex at birth:	4.5. Chronic cardiac disease, including congenital heart disease (not hypertension)	4.6 Past use of ACE inhibitor or A2 Blocker	4.7. Obesity (as defined by clinical staff)	4.8. Chronic pulmonary disease (not asthma)	4.9. Diabetes with complications	4.10. Diabetes without complications	4.11. Asthma (physician diagnosed)	4.12. Chronic kidney disease	4.13. Rheumatologic disorder	4.14. Mild Liver disease	4.15. Moderate or severe liver disease	4.16. Dementia	4.17. Malnutrition	4.18. Chronic neurological disorder	4.19. Malignant neoplasm	4.20. Smoker	4.21. Chronic hematologic disease	4.22. AIDS/HIV	4.23. Chronic Immunosuppression	4.23.1. Organ transplant recipient	5.1 Did the patient have an episode of invasive mechanical ventilation (IMV)?	Duration of ventilation (first episode)	6.1 Did the patient have an episode of ECMO?	7.1 Did the patient receive any renal replacement therapy (RRT) during this ICU admission?	8.1 Prone positioning at any time during this ICU admission?	Antiviral agent?	Antibiotic ?	Corticosteroid ?	Monoclonal antibodies (or IL-6 antagonist)?	JAK Inhibitor (i.e. Baricitinib)	10.1.1 If Yes to antiviral agent, please specify	ICU length of stay	Hospital length of stay
373.075	Day 1	Yes	Yes	Yes	Yes	Unknown				63	29	Male	YES	NO	NO	NO	YES	N/A	NO	YES	NO	YES	NO	NO	NO	NO	NO	NO	NO	NO	YES	No
XBC	Discharge/Outcome																																No		No	No	No	Yes	Yes	No	No	No	REMDESIVIR	4.6	11.2
60.8691	Day 1	Yes	Yes	No	No	Unknown				26	20	Male	NO	NO	NO	NO	NO	NO	NO	NO	NO	NO	NO	NO	NO	NO	NO	YES	NO	NO	NO
XBC	Discharge/Outcome																																Yes	2.5	No	No	No	Yes	Yes	No	No	No	REMDESIVIR	2.8	35.9
15.1264	Day 1	Yes	Yes	Yes	No	Yes	4	Pfizer/BioNTech	more than 14 days	75	33	Male	YES	NO	NO	NO	YES	NO	NO	YES	NO	NO	NO	NO	NO	NO	YES	NO	NO	NO	NO
XBC	Discharge/Outcome																																No		No	No	No	Yes	Yes	No	No	No	REMDESIVIR	16.2	41.1
3.35181	Day 1	Yes	Yes	Yes	No	Unknown				65	29	Male	YES	NO	NO	NO	YES	NO	NO	NO	NO	NO	NO	NO	NO	NO	NO	YES	NO	NO	NO
XBC	Discharge/Outcome																																No		No	Yes	No	Yes	Yes	No	No	No	REMDESIVIR	4.1	6.3
367.652	Day 1	Yes	Yes	Yes	No	Yes	4	Pfizer/BioNTech	more than 14 days	76	27	Female	NO	NO	NO	NO	NO	NO	NO	NO	NO	NO	NO	NO	NO	NO	NO	NO	YES	NO	YES	Yes
BA.5	Discharge/Outcome																																No		No	No	Yes	Yes	Yes	Yes	No	Yes	REMDESIVIR	9.1	21.9
172.852	Day 1	Yes	Yes	Yes	Yes	Yes	4	Moderna	more than 14 days	69	34	Male	YES	NO	NO	NO	NO	NO	NO	NO	NO	NO	NO	NO	NO	YES	YES	NO	NO	NO	YES	No
BA.5	Discharge/Outcome																																Yes	8.5	No	No	No	Yes	Yes	Yes	No	Yes	REMDESIVIR	13.7	39.3
86.5339	Data not provided
BA.5	Discharge/Outcome																																No		No	No	Yes	Yes	Yes	Yes	No	No	REMDESIVIR	9	9
3.8944	Day 1	Yes	Yes	No	No	Yes	3	Pfizer/BioNTech	more than 14 days	79	28	Male	NO	NO	NO	NO	NO	YES	NO	YES	NO	NO	NO	NO	NO	NO	NO	YES	NO	NO	NO
BA.5	Discharge/Outcome																																No		No	No	No	Yes	Yes	No	No	No	REMDESIVIR	0.8	10.2
